# Supplementary material for: The Modified Yale Food Addiction Scale May Be Simplified and Diagnostically Improved: The Same Prevalence but Different Severity and Risk Factors of Food Addiction among Female and Male Students
Source: Nutrients. 2022 Sep 28;14(19):4041. doi: 10.3390/nu14194041 (PMC9573175; doi:10.3390/nu14194041)
Supplement: Supplementary file 1 [file nutrients-14-04041-s001.zip]

Archive with 1 entries (1 files):
- nutrients-1934720-supplementary.pdf
